# Supplementary material for: No detectable alloreactive transcriptional responses under standard sample preparation conditions during donor-multiplexed single-cell RNA sequencing of peripheral blood mononuclear cells
Source: BMC Biol. 2021 Jan 20;19:10. doi: 10.1186/s12915-020-00941-x (PMC7816397; doi:10.1186/s12915-020-00941-x)
Supplement: Supplementary file 2 — Additional file 2: Supplemental Table 1. List of enriched gene sets amongst PBMC cell types as determined by GSEA for 8-donor PBMC scRNA-seq dataset. Supplemental Table 2. List of enriched gene sets amongst PBMC cell types as determined by GSEA for Zheng et al. PBMC scRNA-seq dataset. [file 12915_2020_941_MOESM2_ESM.xlsx]

## Sheet: SuppTable1
Enriched gene sets in unmixed PBMCs, 8-donor PBMC scRNA-seq data.
CellType	Gene Set	Nominal p-vaue	Fale Discovery Rate q-value
CD4T_act	GO_HUMORAL_IMMUNE_RESPONSE	0	0.045
DC	GO_HISTONE_H3_K4_METHYLATION	0	0.009
DC	GO_POSITIVE_REGULATION_OF_CELL_KILLING	0	0.04
DC	GO_PEPTIDYL_LYSINE_METHYLATION	0	0.049
DC	GO_REGULATION_OF_CELL_KILLING	0	0.045

## Sheet: SuppTable2
Enriched gene sets in mixed PBMCs, Zheng et al scRNA-seq data.
CellType	Gene Set	Nominal p-vaue	Fale Discovery Rate q-value
B	GO_ESTABLISHMENT_OF_PROTEIN_LOCALIZATION_TO_ENDOPLASMIC_RETICULUM	0	0.001
B	GO_PROTEIN_TARGETING_TO_MEMBRANE	0	0.001
B	GO_PROTEIN_LOCALIZATION_TO_ENDOPLASMIC_RETICULUM	0	0.001
B	GO_CYTOPLASMIC_TRANSLATION	0	0.001
B	GO_COTRANSLATIONAL_PROTEIN_TARGETING_TO_MEMBRANE	0	0.001
B	GO_NUCLEAR_TRANSCRIBED_MRNA_CATABOLIC_PROCESS_NONSENSE_MEDIATED_DECAY	0	0.001
B	GO_TRANSLATIONAL_INITIATION	0	0.002
B	GO_VIRAL_GENE_EXPRESSION	0	0.002
B	GO_NUCLEAR_TRANSCRIBED_MRNA_CATABOLIC_PROCESS	0	0.002
B	GO_ESTABLISHMENT_OF_PROTEIN_LOCALIZATION_TO_MEMBRANE	0	0.003
B	GO_PROTEIN_TARGETING	0	0.004
B	GO_PROTEIN_LOCALIZATION_TO_MEMBRANE	0	0.007
B	GO_RNA_CATABOLIC_PROCESS	0	0.021
B	GO_RIBOSOMAL_SMALL_SUBUNIT_BIOGENESIS	0.001	0.021
B	GO_ESTABLISHMENT_OF_PROTEIN_LOCALIZATION_TO_ORGANELLE	0	0.024
B	GO_ORGANIC_CYCLIC_COMPOUND_CATABOLIC_PROCESS	0	0.025
B	GO_CELLULAR_MACROMOLECULE_CATABOLIC_PROCESS	0	0.045
CD16Mono	GO_ESTABLISHMENT_OF_PROTEIN_LOCALIZATION_TO_ENDOPLASMIC_RETICULUM	0	0.001
CD16Mono	GO_COTRANSLATIONAL_PROTEIN_TARGETING_TO_MEMBRANE	0	0.001
CD16Mono	GO_PROTEIN_LOCALIZATION_TO_ENDOPLASMIC_RETICULUM	0	0.001
CD16Mono	GO_VIRAL_GENE_EXPRESSION	0	0.001
CD16Mono	GO_NUCLEAR_TRANSCRIBED_MRNA_CATABOLIC_PROCESS_NONSENSE_MEDIATED_DECAY	0	0.004
CD16Mono	GO_PROTEIN_TARGETING_TO_MEMBRANE	0	0.003
CD16Mono	GO_NUCLEAR_TRANSCRIBED_MRNA_CATABOLIC_PROCESS	0	0.009
CD16Mono	GO_TRANSLATIONAL_INITIATION	0	0.041
CD16Mono	GO_ESTABLISHMENT_OF_PROTEIN_LOCALIZATION_TO_MEMBRANE	0	0.048
CD4T_act	GO_CYTOPLASMIC_TRANSLATION	0	0.001
CD4T_act	GO_TRANSLATIONAL_INITIATION	0	0.001
CD4T_act	GO_ESTABLISHMENT_OF_PROTEIN_LOCALIZATION_TO_ENDOPLASMIC_RETICULUM	0	0.002
CD4T_act	GO_PROTEIN_TARGETING	0	0.001
CD4T_act	GO_COTRANSLATIONAL_PROTEIN_TARGETING_TO_MEMBRANE	0	0.001
CD4T_act	GO_PROTEIN_LOCALIZATION_TO_MEMBRANE	0	0.001
CD4T_act	GO_PROTEIN_LOCALIZATION_TO_ENDOPLASMIC_RETICULUM	0	0.001
CD4T_act	GO_NUCLEAR_TRANSCRIBED_MRNA_CATABOLIC_PROCESS_NONSENSE_MEDIATED_DECAY	0	0.001
CD4T_act	GO_PROTEIN_LOCALIZATION_TO_ORGANELLE	0	0.001
CD4T_act	GO_PROTEIN_TARGETING_TO_MEMBRANE	0	0.001
CD4T_act	GO_NUCLEAR_TRANSCRIBED_MRNA_CATABOLIC_PROCESS	0	0.001
CD4T_act	GO_ESTABLISHMENT_OF_PROTEIN_LOCALIZATION_TO_ORGANELLE	0	0.001
CD4T_act	GO_RNA_CATABOLIC_PROCESS	0	0.001
CD4T_act	GO_ESTABLISHMENT_OF_PROTEIN_LOCALIZATION_TO_MEMBRANE	0	0.001
CD4T_act	GO_INTRACELLULAR_PROTEIN_TRANSPORT	0	0.001
CD4T_act	GO_VIRAL_GENE_EXPRESSION	0	0.001
CD4T_act	GO_ORGANIC_CYCLIC_COMPOUND_CATABOLIC_PROCESS	0	0.001
CD4T_act	GO_CELLULAR_MACROMOLECULE_CATABOLIC_PROCESS	0	0.003
CD4T_act	GO_MACROMOLECULE_CATABOLIC_PROCESS	0	0.003
CD4T_act	GO_PEPTIDE_BIOSYNTHETIC_PROCESS	0	0.004
CD4T_act	GO_AMIDE_BIOSYNTHETIC_PROCESS	0	0.004
CD4T_act	GO_INTRACELLULAR_TRANSPORT	0	0.007
CD4T_act	GO_CELLULAR_AMIDE_METABOLIC_PROCESS	0	0.009
CD4T_act	GO_INTERSPECIES_INTERACTION_BETWEEN_ORGANISMS	0	0.012
CD4T_act	GO_CELLULAR_MACROMOLECULE_LOCALIZATION	0	0.013
CD4T_mem	GO_PROTEIN_LOCALIZATION_TO_ENDOPLASMIC_RETICULUM	0	0.003
CD4T_mem	GO_ESTABLISHMENT_OF_PROTEIN_LOCALIZATION_TO_ENDOPLASMIC_RETICULUM	0	0.002
CD4T_mem	GO_NUCLEAR_TRANSCRIBED_MRNA_CATABOLIC_PROCESS_NONSENSE_MEDIATED_DECAY	0	0.001
CD4T_mem	GO_COTRANSLATIONAL_PROTEIN_TARGETING_TO_MEMBRANE	0	0.001
CD4T_mem	GO_PROTEIN_TARGETING	0	0.001
CD4T_mem	GO_NUCLEAR_TRANSCRIBED_MRNA_CATABOLIC_PROCESS	0	0.001
CD4T_mem	GO_ESTABLISHMENT_OF_PROTEIN_LOCALIZATION_TO_MEMBRANE	0	0.001
CD4T_mem	GO_VIRAL_GENE_EXPRESSION	0	0.001
CD4T_mem	GO_PROTEIN_TARGETING_TO_MEMBRANE	0	0.001
CD4T_mem	GO_CYTOPLASMIC_TRANSLATION	0	0.001
CD4T_mem	GO_TRANSLATIONAL_INITIATION	0	0.003
CD4T_mem	GO_RIBOSOMAL_SMALL_SUBUNIT_BIOGENESIS	0	0.003
CD4T_mem	GO_ESTABLISHMENT_OF_PROTEIN_LOCALIZATION_TO_ORGANELLE	0	0.003
CD4T_mem	GO_PROTEIN_LOCALIZATION_TO_MEMBRANE	0	0.003
CD4T_mem	GO_ORGANIC_CYCLIC_COMPOUND_CATABOLIC_PROCESS	0	0.008
CD4T_mem	GO_RNA_CATABOLIC_PROCESS	0	0.008
CD4T_mem	GO_PROTEIN_LOCALIZATION_TO_ORGANELLE	0	0.018
CD4T_mem	GO_PEPTIDE_BIOSYNTHETIC_PROCESS	0	0.031
CD4T_mem	GO_INTRACELLULAR_PROTEIN_TRANSPORT	0	0.031
CD4T_mem	GO_AMIDE_BIOSYNTHETIC_PROCESS	0	0.046
CD4T_naive	GO_ESTABLISHMENT_OF_PROTEIN_LOCALIZATION_TO_MEMBRANE	0	0
CD4T_naive	GO_CYTOPLASMIC_TRANSLATION	0	0
CD4T_naive	GO_COTRANSLATIONAL_PROTEIN_TARGETING_TO_MEMBRANE	0	0
CD4T_naive	GO_NUCLEAR_TRANSCRIBED_MRNA_CATABOLIC_PROCESS_NONSENSE_MEDIATED_DECAY	0	0
CD4T_naive	GO_ESTABLISHMENT_OF_PROTEIN_LOCALIZATION_TO_ENDOPLASMIC_RETICULUM	0	0
CD4T_naive	GO_NUCLEAR_TRANSCRIBED_MRNA_CATABOLIC_PROCESS	0	0
CD4T_naive	GO_VIRAL_GENE_EXPRESSION	0	0
CD4T_naive	GO_PROTEIN_LOCALIZATION_TO_ENDOPLASMIC_RETICULUM	0	0
CD4T_naive	GO_PROTEIN_TARGETING_TO_MEMBRANE	0	0
CD4T_naive	GO_TRANSLATIONAL_INITIATION	0	0
CD4T_naive	GO_PROTEIN_LOCALIZATION_TO_MEMBRANE	0	0
CD4T_naive	GO_PROTEIN_TARGETING	0	0
CD4T_naive	GO_ESTABLISHMENT_OF_PROTEIN_LOCALIZATION_TO_ORGANELLE	0	0
CD4T_naive	GO_RNA_CATABOLIC_PROCESS	0	0
CD4T_naive	GO_ORGANIC_CYCLIC_COMPOUND_CATABOLIC_PROCESS	0	0
CD4T_naive	GO_PROTEIN_LOCALIZATION_TO_ORGANELLE	0	0
CD4T_naive	GO_PEPTIDE_BIOSYNTHETIC_PROCESS	0	0.001
CD4T_naive	GO_INTRACELLULAR_PROTEIN_TRANSPORT	0	0.002
CD4T_naive	GO_AMIDE_BIOSYNTHETIC_PROCESS	0	0.002
CD4T_naive	GO_CELLULAR_MACROMOLECULE_CATABOLIC_PROCESS	0	0.003
CD4T_naive	GO_INTERSPECIES_INTERACTION_BETWEEN_ORGANISMS	0	0.003
CD4T_naive	GO_CELLULAR_AMIDE_METABOLIC_PROCESS	0	0.004
CD4T_naive	GO_MACROMOLECULE_CATABOLIC_PROCESS	0	0.004
CD4T_naive	GO_INTRACELLULAR_TRANSPORT	0	0.004
CD4T_naive	GO_CELLULAR_MACROMOLECULE_LOCALIZATION	0	0.011
CD4T_naive	GO_ORGANONITROGEN_COMPOUND_BIOSYNTHETIC_PROCESS	0	0.019
CD4T_naive	GO_RIBOSOMAL_SMALL_SUBUNIT_BIOGENESIS	0.009	0.031
CD8T	GO_PROTEIN_LOCALIZATION_TO_ENDOPLASMIC_RETICULUM	0	0
CD8T	GO_PROTEIN_TARGETING_TO_MEMBRANE	0	0
CD8T	GO_ESTABLISHMENT_OF_PROTEIN_LOCALIZATION_TO_ENDOPLASMIC_RETICULUM	0	0
CD8T	GO_COTRANSLATIONAL_PROTEIN_TARGETING_TO_MEMBRANE	0	0
DC	GO_COTRANSLATIONAL_PROTEIN_TARGETING_TO_MEMBRANE	0	0.005
DC	GO_ESTABLISHMENT_OF_PROTEIN_LOCALIZATION_TO_ENDOPLASMIC_RETICULUM	0	0.014
DC	GO_PROTEIN_LOCALIZATION_TO_ENDOPLASMIC_RETICULUM	0	0.02
DC	GO_NUCLEAR_TRANSCRIBED_MRNA_CATABOLIC_PROCESS_NONSENSE_MEDIATED_DECAY	0	0.017
NK	GO_COTRANSLATIONAL_PROTEIN_TARGETING_TO_MEMBRANE	0	0.012
NK	GO_NUCLEAR_TRANSCRIBED_MRNA_CATABOLIC_PROCESS_NONSENSE_MEDIATED_DECAY	0	0.008
NK	GO_PROTEIN_LOCALIZATION_TO_ENDOPLASMIC_RETICULUM	0	0.008
NK	GO_ESTABLISHMENT_OF_PROTEIN_LOCALIZATION_TO_ENDOPLASMIC_RETICULUM	0	0.008
NK	GO_VIRAL_GENE_EXPRESSION	0	0.01
NK	GO_PROTEIN_TARGETING_TO_MEMBRANE	0	0.016
NK	GO_TRANSLATIONAL_INITIATION	0	0.025
NK	GO_NUCLEAR_TRANSCRIBED_MRNA_CATABOLIC_PROCESS	0	0.025
